# Supplementary material for: Comparative Chloroplast Genomics of Ten Collabieae Species Including Three Novel Genomes
Source: Genes (Basel). 2025 Aug 29;16(9):1028. doi: 10.3390/genes16091028 (PMC12469772; doi:10.3390/genes16091028)
Supplement: Supplementary file 1 [file genes-16-01028-s001.zip]

Archive with 3 entries (3 files):
- Figure S2 Trans-splicing gene rps12 for the chloroplast genome of three Collabieae species.pdf
- FIGURE~1.DOC.pdf
- Table S1 Complete chloroplast genomes structural characterization of ten Collabieae species.pdf
